# Supplementary material for: The 2′-O-methyladenosine nucleoside modification gene OsTRM13 positively regulates salt stress tolerance in rice
Source: J Exp Bot. 2017 Mar 28;68(7):1479–91. doi: 10.1093/jxb/erx061 (PMC5444449; doi:10.1093/jxb/erx061)
Supplement: Supplementary_Table_S1 [file erx061_suppl_Supplementary_Table_S1.xls]

## Sheet: Sheet1
Table S1. LC-MS parameters for nucleoside analysis
No.	symbol	nucleoside	composition	mass	Q1a	Q3b	DPc	CEd	CXPe	RT（min）
1	U	uridine	C9H12N2O6	244.2	245.2	113.2	54	14	9	3.75
2	C	cytidine	C9H13N3O5	243.22	244.22	112.22	39	16	8	2.89
3	G	guanosine	C10H13N5O5	283.24	284.24	152.24	43	17	12	5.25
4	A	adenosine	C10H13N5O4	267.24	268.24	136.24	53	25	9	7.02
5	D	dihydrouridine	C9H14N2O6	246.22	247.22	115.22	40	5	10	2.33
6	Ψ	pseudouridine	C9H12N2O6	244.2	245.2	125.1	45	24	10	2.42
7	Cm	2'-O-methylcytidine	C10H15N3O5	257.25	258.25	112.1	36	16	9	4.95
8	m5C	5-methylcytidine	C10H15N3O5	257.25	258.25	126.25	45	17	8	4.46
9	ac4C	N4-acetylcytidine	C11H15N3O6	285.26	286.26	154.26	35	16	12	5.18; 6.70
10	Am	2'-O-methyladenosine	C11H15N5O4	281.27	282.27	136.2	52	22	10	7.59
11	m1A*	1-methyladenosine	C11H15N5O4	281.27	282.27	150.27	58	23	12	2.89
12	m2A*	2-methyladenosine	C11H15N5O4	281.27	282.27	150.27	55	5	10	8.71
13	m6A*	N6-methyladenosine	C11H15N5O4	281.27	282.27	150.27	50	27	12	8.98
14	m6t6A	N6-methyl-N6-threonylcarbamoyladenosine	C16H22N6O8	426.39	427.39	295.39	48	5	10	9.28
15	Gm	2'-O-methylguanosine	C11H15N5O5	297.27	298.27	152.1	44	16	11	6.4
16	m7G*	7-methylguanosine	C11H15N5O5	297.27	298.27	166.27	46	19	12	3.91
17	m1G*	1-methylguanosine	C11H15N5O5	297.27	298.27	166.27	43	19	14	6.24
18	m2G*	N2-methylguanosine	C11H15N5O5	297.27	298.27	166.27	40	17	12	6.58
19	m22G	N2,N2-dimethylguanosine	C12H17N5O5	311.3	312.3	180.3	45	19	14	7.48
20	Um	2'-O-methyluridine	C10H14N2O6	258.23	259.23	113.1	51	13	8	4.91; 5.91
21	m5U	5-methyluridine	C10H14N2O6	258.23	259.23	127.23	42	13	9	5.52
22	ncm5U	5-carbamoylmethyluridine	C11H15N3O7	301.26	302.26	170.26	50	5	10	3.05
23	I	inosine	C10H12N4O5	268.23	269.23	137.23	33	14	11	4.95; 6.94
24	m1I	1-methylinosine	C11H14N4O5	282.26	283.26	151.26	40	5	10	6.94
25	t6A	N6-threonylcarbamoyladenosine	C15H20N6O8	412.36	413.36	281.36	50	5	10	8.09
Q1a, mass of the precursor ion; Q3b , mass of the product ion; DPc , declustering potential;
CEd, collision energy; CXPe, collision cell exit potential
* These nucleosides had similar Q1 and Q3 but different RT in LC seperation

## Sheet: Sheet2
Table S1. LC-MS parameters for nucleoside analysis
No.	symbol	nucleoside	mass	Q1a	Q3b	DPc	CEd	CXPe	RT（min）
1	U	uridine	244.2	245.2	113.2	54	14	9	3.75
2	C	cytidine	243.22	244.22	112.22	39	16	8	2.89
3	G	guanosine	283.24	284.24	152.24	43	17	12	5.25
4	A	adenosine	267.24	268.24	136.24	53	25	9	7.02
5	D	dihydrouridine	246.22	247.22	115.22	40	5	10	2.33
6	Ψ	pseudouridine	244.2	245.2	125.1	45	24	10	2.42
7	Cm	2'-O-methylcytidine	257.25	258.25	112.1	36	16	9	4.95
8	m5C	5-methylcytidine	257.25	258.25	126.25	45	17	8	4.46
9	ac4C	N4-acetylcytidine	285.26	286.26	154.26	35	16	12	5.18; 6.70
10	Am	2'-O-methyladenosine	281.27	282.27	136.2	52	22	10	7.59
11	m1A*	1-methyladenosine	281.27	282.27	150.27	58	23	12	2.89
12	m2A*	2-methyladenosine	281.27	282.27	150.27	55	5	10	8.71
13	m6A*	N6-methyladenosine	281.27	282.27	150.27	50	27	12	8.98
14	m6t6A	N6-methyl-N6-threonylcarbamoyladenosine	426.39	427.39	295.39	48	5	10	9.28
15	Gm	2'-O-methylguanosine	297.27	298.27	152.1	44	16	11	6.4
16	m7G*	7-methylguanosine	297.27	298.27	166.27	46	19	12	3.91
17	m1G*	1-methylguanosine	297.27	298.27	166.27	43	19	14	6.24
18	m2G*	N2-methylguanosine	297.27	298.27	166.27	40	17	12	6.58
19	m22G	N2,N2-dimethylguanosine	311.3	312.3	180.3	45	19	14	7.48
20	Um	2'-O-methyluridine	258.23	259.23	113.1	51	13	8	4.91; 5.91
21	m5U	5-methyluridine	258.23	259.23	127.23	42	13	9	5.52
22	ncm5U	5-carbamoylmethyluridine	301.26	302.26	170.26	50	5	10	3.05
23	I	inosine	268.23	269.23	137.23	33	14	11	4.95; 6.94
24	m1I	1-methylinosine	282.26	283.26	151.26	40	5	10	6.94
25	t6A	N6-threonylcarbamoyladenosine	412.36	413.36	281.36	50	5	10	8.09
Q1a, mass of the precursor ion; Q3b , mass of the product ion; DPc , declustering potential;
CEd, collision energy; CXPe, collision cell exit potential
* These nucleosides had similar Q1 and Q3 but different RT in LC seperation
