# Supplementary material for: The 2′-O-methyladenosine nucleoside modification gene OsTRM13 positively regulates salt stress tolerance in rice
Source: J Exp Bot. 2017 Mar 28;68(7):1479–91. doi: 10.1093/jxb/erx061 (PMC5444449; doi:10.1093/jxb/erx061)
Supplement: Supplementary_Table_S2 [file erx061_suppl_Supplementary_Table_S2.xls]

## Sheet: Sheet1
Table S2. Primer used in this study
Primer name	Sequence	Purpose	Note
tRNA.Gly-A4.F	5'-GGATTAACGCGAAAGTG GTTTAGTGGTAAAAT-3'	tRNA-Gly mutagenesis	Gly-A4 forward primer 5
tRNA.Gly-A4.R	5'-ACCACTTTCGCGTTAATCCCGCGGCCATGGC-3'	tRNA-Gly mutagenesis	Gly-A4 reverse primer 5
OsTrm13.GST.F (BamHI)	5'-GCGggatccATGGGCCGTGCTCCGGCGAAACG-3'	In vitro expression	OsTRM13-GST.F1
OsTrm13.GST.R (NotI)	5'-TAAgcggccgcTGTTGCAGGTCCACATAGATG-3'	In vitro expression	OsTRM13-GST.R1
OsTRM13.Sc.F (SmaI)	5'-TCCcccgggATTTCCCCTTCGGTTGTGTTC-3'	Yeast complememtation	OsTRM13.com.F1
OsTRM13.Sc.R (KpnI)	5'-CGGggtaccAATGGTACGCTATACGCATCG-3'	Yeast complememtation	OsTRM13.com.R1
OsTrm13.egfp.F (KpnI)	5'-GCGggtacc ATTTCCCCTTCGGTTGTGTTC-3'	Overexpression	OsTRM13.ox.F1
OsTrm13.egfp.R (XbaI)	5'-GCGtctagaAATCTTCAACTTGAGCTTGTA-3'	Overexpression	OsTRM13.ox.R1
OsTrm13.RNAi.F4	5'-gactttaggtcAAGGTGCCATACCAGGAAAAG-3'	RNAi	OsTRM13.RNAi.F1
OsTrm13.RNAi.R4	5'-gactttaggtcAGTCAAGTACCCTCTCCCTGC-3'	RNAi	OsTRM13.RNAi.R1
UBQ.F	5'-GGAATGTGGACGGTGACACT-3'	qRT-PCR	LOC_Os06g48970 (UBQ) forward primer
UBQ.R	5'-TCAAAATAGAGTCCAGTAGATTTGTCA-3'	qRT-PCR	LOC_Os06g48970 (UBQ) reverse primer
ACTIN.F	5'-GGCGCTTAAAGAACTTAAGAGGA-3'	qRT-PCR	LOC_Os06g11170 (ACTIN) forward primer
ACTIN.R	5'-TGCATCGTAGCCCCTGTAAT-3'	qRT-PCR	LOC_Os06g11170 (ACTIN) reverse primer
OsTrm13.RT.F	5'-CGGTTGATAGGAAGGTGCCAT-3'	qRT-PCR	LOC_Os03g61750 forward primer
OsTrm13.RT.R	5'-GGAGCATTTTTCACACCATTC-3'	qRT-PCR	LOC_Os03g61750 reverse primer
POX-1.F	5'-TTCTTCCACGACTGCTTCCC-3'	qRT-PCR	LOC_Os04g59160 forward primer
POX-1.R	5'-GTGGTTGCAGAGTCAGGTTG-3'	qRT-PCR	LOC_Os04g59160 reverse primer
P5CS.F	5'-GTGGAGGAGGAGAGGCTG-3'	qRT-PCR	LOC_Os05g38150 forward primer
P5CS.R	5'-TGCCCAAAGCCAATCTTC-3'	qRT-PCR	LOC_Os05g38150reverse primer
LEA3.F	5'-GCAGTACACCAAGGACTCTGC-3'	qRT-PCR	LOC_Os05g46480 forward primer
LEA3.R	5'-ACCCAAAGGGAAATCATTCAC-3'	qRT-PCR	LOC_Os05g46480reverse primer
OsSAPK4.RT.F	5'--AACATTCGCAAAACCATTCAG-3'	qRT-PCR	LOC_Os01g64970 forward primer
OsSAPK4.RT.R	5'-GGGAGGTTCTTCAAGAACCAC-3'	qRT-PCR	LOC_Os01g64970 reverse primer
OsABI5.RT.F	5’-GAAGAATTCCAGGCTACCACC-3’	qRT-PCR	LOC_Os01g64000 forward primer
OsABI5.RT.R	5’-TTGATCTCAGTCCACACCTCC-3’	qRT-PCR	LOC_Os01g64000 reverse primer
OsHKT1.RT.F	5’-CAACATTTGCACTGTCCAATG-3’	qRT-PCR	LOC_Os06g48810 forward primer
OsHKT1.RT.R	5'-AAAGACTGAGATGCAGGCAAG-3’	qRT-PCR	LOC_Os06g48810 reverse primer
OsSOS1.RT.F	5’-AAAATGGCAACACATGAGCTC-3’	qRT-PCR	LOC_Os12g44360 forward primer
OsSOS1.RT.R	5’-TAAGTTCAAGTCGGCATTTGG-3’	qRT-PCR	LOC_Os12g44360 reverse primer
OsNHX1.RT.F	5'-TAACAAAGAAGGCACCGAATG-3'	qRT-PCR	LOC_Os07g47100 forward primer
OsNHX1.RT.R	5'-GCTGAGTATGGCCAGATCTTG-3'	qRT-PCR	LOC_Os07g47100 reverse primer
OsABA1.RT.F	5'-TTGAAGGTGACCTTTTGGTTG-3'	qRT-PCR	LOC_Os04g37619 forward primer
OsABA1.RT.R	5'-ACTGTGTCAATGTCAGGAGGC-3'	qRT-PCR	LOC_Os04g37619 reverse primer
OsAAO3.RT.F	5'-ACAAGCCATTGTCTTCACGAC-3'	qRT-PCR	LOC_Os07g18154 forward primer
OsAAO3.RT.R	5'-TGATCTTCTTCGATGCCAAAG-3'	qRT-PCR	LOC_Os07g18154 reverse primer
OsRCAR1.RT.F	5'-GATCAGCCACAGCTTTTCAAG-3'	qRT-PCR	LOC_Os02g15640 forward primer
OsRCAR1.RT.R	5'-AGCCTCTCAGTGCTTCTTGTG-3'	qRT-PCR	LOC_Os02g15640 reverse primer
