# Supplementary material for: The 2′-O-methyladenosine nucleoside modification gene OsTRM13 positively regulates salt stress tolerance in rice
Source: J Exp Bot. 2017 Mar 28;68(7):1479–91. doi: 10.1093/jxb/erx061 (PMC5444449; doi:10.1093/jxb/erx061)
Supplement: Supplementary_Table_S3 [file erx061_suppl_Supplementary_Table_S3.xls]

## Sheet: fig.1 A B
	Statistics for Am nucleoside abundance under salt stress and ABA treatment
		fig.1 A Salt stress					fig.1 B treatment
		0 day	3 day	5 day	7 day		0 day	3 day	5 day	7 day
	Replicate1	1.06785	2.02411	3.98974	8.93532		1.18194	6.4535	4.38097	10.627
	Replicate2	1.18194	2.56851	4.8478	8.32067		1.04908	4.96078	5.87581	15.0468
	Replicate3	1.11489	2.19631	4.51877	8.42799		1.12454	5.30714	5.32839	11.8369
	Average	1.12156	2.26298	4.4521	8.56133		1.11852	5.57381	5.19506	12.5036
	SD	0.0573374	0.278253	0.432897	0.328305		0.0666353	0.781272	0.756286	2.28408
	P value		0.00224114	0.000189706	2.67266e-06			0.00059785	0.000743786	0.000991385
			**	**	**			**	**	**
	Student’s t test P value ≤ 0.05 (*); P value ≤ 0.01 (**) compared to 0 day control

## Sheet: fig.4 C D
	Statistics for tRNA-Gly-GCC in intro methylation by OsTRM13
		fig.4 C Cm nuleoside modification							fig.4 D Am nuleoside modification
	Sample	1	2	3	4	5		Sample	1	2	3	4	5
	Replicate1	0	0.01706	0	1.69929	3.3877		Replicate1	0	0	0	1.511	2.62
	Replicate2	0	0.015	0	1.73929	4.0977		Replicate2	0	0	0	1.93199	3.858
	Average	0	0.01603	0	1.71929	3.7427		Average	0	0	0	1.72149	3.239
	SD	0	0.00145664	0	0.0282843	0.502046		SD	0	0	0	0.297685	0.875398

## Sheet: fig.5 C D
	Statistics for yeast trm13 mutant complementation by OsTRM13
		fig5 C Am nuleoside modification							fig5 D Cm nuleoside modification
		Y27126	Y07126	OsTRM13-6	OsTRM13-11	OsTRM13-29			Y27126	Y07126	OsTRM13-6	OsTRM13-11	OsTRM13-29
	Replicate1	0.725111	0.115306	1.47181	1.9074	0.558617		Replicate1	1.05304	0.672938	1.09406	1.11989	1.08238
	Replicate2	0.74	0.114391	1.54579	1.94466	0.616923		Replicate2	1.02344	0.668895	1.09645	1.09575	1.11658
	Replicate3	0.732555	0.114848	1.5088	1.92603	0.58777		Replicate3	1.03606	0.670917	1.09526	1.10782	1.09948
	Average	0.732555	0.114848	1.5088	1.92603	0.58777		Average	1.03751	0.670917	1.09526	1.10782	1.09948
	SD	0.00744471	0.000457727	0.0369896	0.0186301	0.0291532		SD	0.0148534	0.00202175	0.00119389	0.0120702	0.0170997
	P value		1.41679e-08					P value		1.85694e-06
			**							**
	Student’s t test P value ≤ 0.05 (*) P value ≤ 0.01 (**) compared to Y27126 (wild type )

## Sheet: fig.7 A
	fig 7A.Statistic for OsTRM13 qRT -PCR in transgenic lines
		NPB	OE-3	OE-8	R-5	R-8
	Replicate1	1.80117	4.26888	2.34107	1.49885	1.08797
	Replicate2	1.79501	4.51228	2.09051	1.57337	0.975258
	Replicate3	1.86594	4.39058	2.59162	1.53611	1.20068
	Average	1.82071	4.39058	2.34107	1.53611	1.08797
	SD	0.0392943	0.121701	0.250556	0.0372589	0.112713
	./NPB	1	2.41147	1.2858	0.843688	0.597554
	P value		4.06626e-06	0.0237193	0.000807652	0.000443045
			**	*	**	**
	Student’s t test P value ≤ 0.05 (*) P value ≤ 0.01 (**) compared to NPB

## Sheet: fig.8 D E F
		Statistics for qRT of oxidatative stress related genes
			Control				Salt3 day				Salt 5 day
			NPB	OE-3	RNAi-8		NPB	OE-3	RNAi-8		NPB	OE-3	RNAi-8
	fig 8D (OsPC5S)	Replicate 1	0.6725	0.6848	0.5524		7.856	8.159	5.007		0.5879	0.82	0.333
		Replicate2	0.8754	0.8088	0.6615		7.966	8.328	4.803		0.5062	0.6144	0.2919
		Replicate3	0.7705	0.9685	0.6944		7.802	8.189	4.938		0.7215	0.784	0.282
		Average	0.7728	0.8207	0.6361		7.87467	8.22533	4.916		0.6052	0.739467	0.3023
		SD	0.10147	0.142224	0.0743295		0.0835783	0.0901684	0.103764		0.108688	0.109796	0.0270439
		P value		0.659643	0.132911			0.00781586	2.72949e-06			0.206705	0.00941823
								**	**				**
	fig 8E (OsLEA3)	Replicate 1	0.006	0.076	0.004		44.44	55.86	14.16		13.77	37.89	11.11
		Replicate2	0.007	0.115	0.003		43.23	55.48	14.26		13.68	38.42	11.83
		Replicate3	0.006	0.09	0.004		44.8	55.86	13.24		13.21	38.42	11.54
		Average	0.00633333	0.0936667	0.00366667		44.1567	55.7333	13.8867		13.5533	38.2433	11.4933
		SD	0.00057735	0.0197569	0.00057735		0.822456	0.219393	0.562257		0.300721	0.305996	0.362261
		P value		0.00156645	0.00481268			1.92545e-05	7.8043e-07			6.07412e-08	0.00162569
				**	**			**	**			**	**
	fig 8F (OsPOD5)	Replicate 1	0.073	0.077	0.096		0.382586	0.367213	0.338855		4.671	5.954	1.184
		Replicate2	0.055	0.134	0.082		0.362051	0.434269	0.123239		4.972	5.872	0.897
		Replicate3	0.044	0.096	0.133		0.298098	0.461325	0.149049		5.007	5.711	1.075
		Average	0.0573333	0.102333	0.103667		0.347578	0.420936	0.203714		4.88333	5.84567	1.052
		SD	0.0146401	0.029023	0.0263502		0.0440644	0.0484521	0.117745		0.184717	0.123622	0.144876
		P value		0.0745379	0.0562572			0.124369	0.118527			0.00169161	9.31847e-06
												**	**
	Student’s t test P value ≤ 0.05 (*) P value ≤ 0.01 (**) compared to NPB, respectively
